# Supplementary material for: Assessment of degenerative cervical myelopathy differs between specialists and may influence time to diagnosis and clinical outcomes
Source: PLoS One. 2018 Dec 17;13(12):e0207709. doi: 10.1371/journal.pone.0207709 (PMC6296508; doi:10.1371/journal.pone.0207709)
Supplement: S1 File — (XLSX) [file pone.0207709.s001.xlsx]

## Sheet: Master
Myelopathy diagnosis (y/n)	Alternative diagnosis if no	Alternative diagnosis code	Age (at time of onset)	Sex	Known/New (K/N)	Time since last DCM episode (if applicable), years	Previous cervical surgery (DCM, other)	Primary referral available?	GP or MSK	Paraesthesia UL	Weakness UL	Paraesthesia LL	Weakness LL	Pain	Pain Location	Neck pain/ stiffness	Sphincter dysfunction	Instability	Falls	Other	Corticospinal motor deficits	Atrophied hand	Hyper-reflexia	Positive Hoffmann	Upgoing plantars	Clonus	Unstable gait	Lower Limb Spasticity	Other	mJOA: motor UL	Evidence	mJOA: motor LL	Evidence	mJOA: sensory	Evidence	mJOA: sphincter	Evidence	mJOA: total	Time since onset (months)	Reason for attendance	Reason for referral	?diagnosis	?diagnosis code	Management thus far (e.g. analgesia)	Time until specialist (months)	Direct to Surgeon?	Paraesthesia UL	Weakness UL	Paraesthesia LL
n	Cervical radiculopathy	Cervical radiculopathy	49	F	N	n		Y	MSK	1	1	n	n	1	UL	1	n	n	n	Symptoms left side only. No myelopathic symptoms are checked for.	1	n	0	n	n	n	n	n		4	Mild weakness and numbness unilaterally on non-dominant side.	7	No evidence	2	Numbness	3	No evidence	16	18	UL pain and weakness	UL pain and weakness	Peripheral nerve entrapment	Peripheral nerve pathology	NCS ordered	3	Yes
y	n/a		78	M	N	n		Y	GP	1	0	1	n	n	n	n	n	n	n	n	n	n	n	n	n	n	n	n	GP didn’t ask about legs. He did have LL paraesthesia.	5	No Evidence	7	No evidence	2	“pins and needles in both arms from his hands up to his elbows”	3	No evidence	17	1	UL paraesthesia	UL paraesthesia	None	None	Blood tests	1.5	No	0	0	0
n	Cervical neck pain	Cervical neck pain	61	F	K	15	Yes	N																																						Yes
n	Cervical radiculopathy	Cervical radiculopathy	47	M	K	3	Yes	Y	GP	1	n	1	1	n	n	0	n	1	n	n	0	n	1	n	0	n	n	n	n	5	No power loss	7	No power loss	2	reduced sensation peripheral UL and LL	3	No evidence	17	0	UL and LL paraesthesia	Past history of cervical disease	Recurrent cervical disease	Recurrent cervical disease	None	4.25	Yes
y	n/a		40	M	K			Y	GP	1	1	1	1	1	UL	1	1	n	n	n	1	n	n	n	n	n	n	n	n	4	4/5, nonspecific weaknes	6	4/5 no falls, nonspecific weakness	1	Paraestesia in R UL and LL Pain more significant feature though	2	Hesitancy	13	10	Known cervical disease	Past history of cervical disease	Known cervical myelopathy	Known cervical myelopathy	Analgesia	4.5	Yes
n	Back pain	Back pain	33	M	N			Y	MSK	1	0	1	0	1	UL LL	1	0	n	n	n	0	n	0	n	0	n	n	n	n	5	No dysfunction	7	No dysfunction	1	Severe pain	3	No evidence	16	3	Pain	Pain and imaging	Imaging present	None	Analgesia	1.5	Yes
y	n/a		45	M	K	3.25		Y	GP	1	n	1	n	0	n/a	1	n	0	n	n	n	n	n	n	n	n	0	n	n	5	No dysfunction	7	No dysfunction	2	UL paraestehsia with arm lifting	3	No evidence	17	0.75	Paraesthesia	Past history of cervical disease	Recurrent cervical disease	Recurrent cervical disease	Blood tests	2.75	Yes
y	n/a		56	M	N			Y	Specialist	n	1	n	1	n	n/a	n	n	n	n	n	1	n	n	n	n	n	n	n	n										0.75	Seen by specialist for other condition	Proximal muscle weakness	None	None	None	0.5	No	1	1	1
y	n/a		73	M	K		Yes	N																																						Yes
y	n/a		69	M	N			N																																						No
n	Cervical radiculopathy	Cervical radiculopathy	69	F	N			N																																						No	0	1	n
n	Rotator cuff injury	Shoulder injury	41	F	N			Y	GP	1	1	n	n	1	UL	n	n	n	n	n	n	n	n	n	n	n	n	n	n	4	“reports losing grip with her right hand”	7	No evidence	1	Shoulder pain and tingling in index finger and thumb	3	No evidence	15	1.5	Pain and paraesthesia	Orthopaedic suggestion	None	None	Analgesia Shoulder x-ray Shoulder USS	2.75	Yes
n	Cervical radiculopathy	Cervical radiculopathy	51	M	N			Y	GP	1	0	n	n	1	UL	1	n	n	n	n	0	n	0	n	n	n	n	n	n	5	No power loss	7	No evidence	1	Bilateral paraesthesia UL and shooting pain	3	No evidence	16	1	Paraesthesia	UL paraesthesia	None	None	Analgesia X-ray	2.25	No	1	0	0
n	Cervical neck pain	Cervical neck pain	51	F	N			N																																						No	0	0	0
n	Transient neurological symptoms	Neurological symptoms	38	M	N			Y	GP	1	0	1	0	n	n/a	n	0	n	n	Altered bottom sensation.	0	n	0	n	n	n	n	n	n	5	No dysfunction	7	No instability noted	2	Paraesthesia in all 4 limbs	3	Normal	17	0.25	Paraesthesia	UL and LL paraesthesia	None	None	None	2	No	1	0	0
n	Lumbar pain	Back pain	46	F	K	2.5	Yes	N																																						Yes
n	Cervical neck pain	Cervical neck pain	57	F	N			N																																						No	1	0	n
n	Cervical neck pain	Cervical neck pain	74	F	N			N																																						No	1	0	1
n	Paraesthesia	Neurological symptoms	42	M	N			Y	GP	1	0	1	0	n	n/a	n	n	n	n	n	0	n	n	n	n	n	n	n	n	5	No weakness	7	No evidence	2	Paraesthesia UL and LL (face and genitals too)	3	No evidence	17	n	Paraesthesia UL and LL	Paraesthesia UL and LL	None	None	Blood tests	1.5	No	1	0	1
n	Cervical radiculopathy	Cervical radiculopathy	62	F	N			N																																						No	1	n	n
n	Left arm weakness	Neurological symptoms	48	M	N			N																																						No	1	1	n
n	Cervical spondylosis with radiculopathy	Cervical spondylosis with radiculopathy	44	M	N			N
							ACDF - post-op MRI done due to deterioration of symptoms.
n	Cervical radiculopathy	Cervical radiculopathy	56	M	N			Y	GP	n	1	n	n	n	n	n	n	n	n	n	1	1	n	n	n	n	n	n	n	3	Right hand weakness. Inability to do up his shirt.	7	No evidence	3	No evidence	3	No evidence	16	1	Weakness R UL	Weakness R UL	Ulnar nerve compression	Peripheral nerve pathology	Blood tests NCS	2.25	No	1	1	n
n	Sensory disorder	Neurological symptoms	54	F	N			Y	GP	1	0	n	n	n	n	n	n	n	n	n	n	n	0	n	n	n	n	n	n	5	No dysfunction	7	No dysfunction	2	Sensory changes bilateral UL	3	No evidence	17	3	Paraesthesia	Paraesthesia	None	None	Blood tests	1.5	No	1	n	n
y	n/a		50	M	K	3		Y	GP	1	n	1	n	n	n	1	n	n	n	n	n	n	n	n	n	n	n	n	n	5	No evidence of weakness or clumsiness	7	No evidence of clumsiness or balance issues despite numbness in feet	2	UL and LL paraesthesia and numbness	3	No evidence	17	2	Worsening numbness and paraesthesia	Known cervical disc disease	Known cervical myelopathy	Known cervical myelopathy	None	2	Yes
n	Cervical radiculopathy	Cervical radiculopathy	57	F	N			Y	GP	n	1	n	n	1	UL	n	n	n	n	n	0	n	1	n	n	n	n	n	n	4	“she is beginning to drop things” - no objective powerr loss or sensory disturbance	7	No evidence	1	R UL pain	3	No evidence	15	1	Pain and weakness	Weakness R UL	None	None	Analgesia	1	Yes
y	n/a		88	M	K	12	Yes	Y	GP	n	1	n	1	n	n	n	n	1	1	n	1	n	n	n	n	n	n	n	n	2	“weakness of his arms and hands which increases his risk of falling” "unable to grasp his frame”	5	Falls (Charcot Marie Tooth mainly affecting LLs...hard to distinguish from baseline)	3	No evidence	3	No evidence	13		Weakness UL	Weakness UL Consider surgery	Known cervical disease	Known cervical myelopathy	None	0.5	Yes
n	Cervical spine disease	Cervical spondylosis	48	M	N			Y	GP	n	1	n	n	1	UL	n	n	n	n	n	1	n	0	n	n	n	n	n	n	5	No clear evidence of dysfunction	7	No evidence	1	Severe pain	3	No evidence	16	12	Pain UL	Pain UL	Radiculopathy (C6)	Cervical radiculopathy	Analgesia	1.75	Yes
Y			56	M	K
N	Headache	Neurological symptoms	57	F	N			Y	GP	n	n	n	n	n	n	0	n	n	n	Headaches and facial weakness	n	n	n	n	n	n	n	n	n	5		7		3		3		18	1	Occipital headaches	Investigation	Raised ICP	Raised ICP		2	No	n	n	n
Y			54	F	N			N
N	Cervical root lesion	Cervical radiculopathy	26	M	N			N	GP																																					No	1	1	0
N	Brachial neuritis	Brachial neuritis	47	M	N			Y	GP	n	1	n	n	n	n	n	n	n	n	n	1	n	n	n	n	n	n	n	n	4	Wealness in abduction and flexion of the right shoulder	7		3	Sensations were normal	3		17	1	Shoulder pain	Investigation	Brachial neuritis	Brachial plexus pathology	Physio	1	No	1	1	n
N			83	F	N			N																																						No	1	n	1
N	Anterolisthesis	Cervical spondylosis	63	F	N			Y	GP	1	0	n	n	n	n	1	n	n	n	n	1	n	0		n	n	n	n	n	4	She does not complain of dropping things or weaknes… Some objective weakness of the distal muscles	7		2	Progressive parasthesia in her fingers	3		16	12	Neck pain	Investigation	Cervical spondylosis	Cervical spondylosis	Analgesia	1	Yes
N	Cervical disc disorder	Cervical spondylosis	51	M	N			Y	MSK	1	n	n	n	1	Arm	1	n	n	n	n	0		0	n	n	n	n	n	n	5		6		2	He has constant paraesthesia and numbness at the second to third digit on the right hand…Neurological examination of the upper limb revealed increased sensitivity to light touch…apart from the thumb	3		16	5	Neck pain	Surgical intervention	Disc protrusion	Cervical spondylosis		0.5	Yes
N	Cervical radiculopathy	Cervical radiculopathy	51	M	N			N	GP																																				5	No	1	n	n
N	Diabetic neuropathy with carpal tunnel syndrome	Peripheral neuropathy	76	F	N			N	GP																																				2	No	n	n	n
Y			53	F	K	6	Yes	Y	GP	1	n	n	n	1	Arm	1	n	n	n	n	n	n	n	n	n	n	n	n	n	5		7		3		3		18		Pins and needles	Surgical intervention	Cervical myelopathy	Cervical myelopathy		1.5	No	1	n	n
Y			80	F	K	1		Y	GP	n	n	n	n	n	n	n	n	n	n	n	n	n	n	n	n	n	n	n	n	5		7		3		3		18	12		Surgical intervention	Cervial myelopathy	Cervical myelopathy		3	Yes
Y			53	M	K			N
Y			49	M	K	8		Y	GP	1	n	1	n	n	n	1	0	n	n	n	n	n	1	n	n	n	n	n	n	5		7		2	Pins of needles in his fingers	3		17		Pins and needles	Surgical intervention	Cervical myelopathy	Cervical myelopathy		0.5	Yes
N	Cervical radiculopathy	Cervical radiculopathy	39	F	N			Y	GP	1	n	n	n	1	Arm	1	n	n	n	n	n	n	n	n	n	n	n	n	n	5		7		2	Numbness in her fingers	3		17		Neck pain	Investigation	Slipped cervical disc	Cervical spondylosis	Analgesia	1	Yes
Y			30	M	K	14	Yes	N																																						No	1	n	n
N	Diagnosis unknown'	Unknown	41	M	N			N																																						No	1	n	n
Y			51	M	N			Y	GP	1	n	1	n	1	Legs	n	n	1	n	n	n	n	n	n	n	n	n	n	n	5		6	Having difficulty walking	2	Numbness under both feet…5 month history of numbness in his hands	3		16		Feet Numbness	Investigation				0	No	1	1	1
N	Lumbar Stenosis	Lumbar stenosis	66	M	K	7	Yes	Y	GP	n	n	1	0	1	Legs	n	n	n	n	n	n	n	n	n	n	n	n	n	n	5		7		2	Numbness and discomfort in his legs	3		17		Leg Numbness	Investigation	Lumbar stenosis	Lumbar disease
Y			58	M	N			N	GP																																					Yes
N			68	F	N			Y	MSK	1	1	n	n	n	n	n	n	n	n	n	n	n	n	n	n	n	n	n	n	4	Feeling weakness L elbow region	7		2	Constant numbness over medial aspect of l hand	3		16		Hand numbness	MRI	C8 nerve root entrapment	Cervical radiculopathy	Physio
Y			44	F	N			Y	GP	1	1	n	n	n	n	n	n	n	n	n	1	n	0	n	n	n	n	n	n	4	Dropping things at work…loss of power in her left arm	7		2	Altered sensation in her left arm	3		16	2	Arm weakness	Investigation		None	Analgesia	1.5	No	1	n	n
Y			69	F	N			N	DGH																																					No
N	Cervical radiculopathy	Cervical radiculopathy	70	F	K			Y	GP	1	n	n	n	n	n	1	n	n	n	n	n	n	n	n	n	n	n	n	n	5		7		2	Burning pins and needles, especially down her right arm	3		17	1	Pins and needles	Investigation		None			Yes
N	MS (Clinically isolated syndrome)	Specific neurological disease	48	F	N			Y	GP	1	0	n	n	n	n	n	n	n	n	n	n	n	n	n	n	n	n	n	n	4	She keeps dropping things.	7		2	The pins and needles go up to her lebow	3		16	0.25	Hand numbness	Investigation		None		0.5	No	1	1	0
N	Spinal muscular atrophy	Specific neurological disease	<16	F	N
N	Chronic neck pain	Cervical neck pain	48	F	N			Y	MSK	1	1	n	n	1	Posterior arm and forearm	1	n	n	n	n	1	n	0	n	0	0	0	n	n	4	Right arm feel weaker… triceps (4/5), wrist extensors (4/5) and EPL (4/5)	7		2	Paraesthesia in digits 3-5….sensation to pinprick was mildly dimnished…diffuse achy sensation	3		16	26	Neck pain	Possibility of targeted injections		None	Physio, analgesia	1.5	No	1	1	n
N	Cervical radiculopathy	Cervical radiculopathy	48	F	K	4	Yes	Y	GP	n	n	n	n	n	n	1	n	n	n	n	n	n	n	n	n	n	n	n	n	5		7		3		3		18	3	Neck pain	Investigation		None	Physio, analgesia	2	Yes
N	Cervical radiculopathy	Cervical radiculopathy	59	F	K
N	Non-epileptic attacks	Specific neurological disease	21	F	K			N																																						No	n	n	n
N	Prolapsed cervical disc	Cervical spondylosis	77	F	N			Y	MSK?	1	n	n	n	1	C5/6	1	n	n	n	n	n	n	n	n	n	n	n	n	n	5		7		1	right sided…arm pain. Paraesthesia in c6 distribution	3		16	2	Neck pain	MRI		None	Physio	6	Yes
Y			63	M	K	0.25	Yes	N																																						Yes
N	Cervical spondylosis	Cervical spondylosis	37	M	N			Y	MSK	1	n	n	n	1	Left hand and forearm, medial scapula	1	n	n	n	n	1	n	1	n	n	n	n	n	n	5		7		2	Paraethesia predominantly in the c6-5 distribution	3		17	4	Paraesthesia	Surgical intervention	C5-6 nerve root irritation	Cervical radiculopathy		1.5	Yes
N	Carpal Tunnel	Carpal tunnel syndrome	66	F	N			Y	GP	1	n	n	n	n	n	n	n	n	n	n	n	n	n	n	n	n	n	n	n	5		7		2	Numbness and tingling in both hands	3		17	1	Worsening numbness in hands	Investigation	Carpal tunnel	Peripheral nerve pathology	Neck X ray	2	No	1	1	n
N	Psoriatic arthritis	Specific-non-neurological disease	41	M	N			Y	GP	1	1	n	n	1	Around both elbows	n	n	n	n	n	n	n	n	n	n	n	n	n	n	4	Weakness of grip in his right hand	7		1	Shooting pains down his forearm, numbness in his fingers	3		15	81	Persistent elbow pain	Advice on treatment	Carpal tunnel	Peripheral nerve pathology	Physio	3	No	1	1	n
N	Cervical fracture	Cervical fracture	67	M	N			N																																						Yes
N	Cervical radiculopathy	Cervical radiculopathy	76	F	N			N	OP																																					No	1	n	n
N	Cervical radiculopathy	Cervical radiculopathy	48	M	N			Y	MSK	1	n	n	n	1	Left arm (c5)	1	n	n	n	n	0	0	0	n	n	n	n	n	n	5	Myotomes appear intact in the upper limb	7		1	Left sided neck and arm pain and parasthesia	3		16	1.5	Arm pain	Investigation	C5 Radiculopathy	Cervical radiculopathy		11	No	1	1	n
N	Chronic neck pain	Cervical neck pain	45	M	N			Y	MSK	n	n	n	n	n	n	1	n	n	n	n	n	n	n	n	n	n	n	n	n	5		7		3		3		18	15	Neck pain	Possibility of targeted injections	Facet joint irritation	Facet joint arthropathy	Physio	8	No	n	n	n
N	Carpal Tunnel	Carpal tunnel syndrome	52	F	N			Y	MSK	1	n	n	n	1	C4/5	1	n	n	n	n	n	n	n	n	n	n	n	n	n	5		7	Mobility: Walking	1	Bilateral median nerve paraesthesia…Bilateral C4/C5 pain	3		16	12	Pain	MRI	Central C4/5/6 cause	Cervical spondylosis	Conservative'
N	None		52	F	K			Y	MSK	n	n	n	n	1	Arm	n	n	n	n	n	n	n	n	n	n	n	n	n	n	5		7		3		3		18	6	Arm pain	MRI	Compressive changes cervical spine	Cervical myelopathy
N	None		49	F	N			Y	MSK	1	n	n	n	1	Lower C spine and hands	1	n	n	n	n	n	n	n	n	n	n	n	n	n	5		7	Fully mobile	1	Imtermittent pain and numbness into the hands and shoulders	3		16		Chronic pain	Refer to pain clinic	Facet arthropathy	Facet joint arthropathy	Physio		No
Y			67	F	K	1		N	GP																																					Yes
Y			63	F	K	1	Yes	N	GP																																					No	n	n	n
N	Fracturced spine	Cervical fracture	21	F	N			N																																						Yes
N	R side headache	Neurological symptoms	78	F	N			N	GP																																					No	n	n	n
Y			75	M	K	19	Yes	Y	GP	n	1	n	1	n	n	n	n	1	1	n	1	0	n	n	n	n	n	n	n	4	Weakness of his left arm	2	Although he can walk a few steps he is mainly wheelchair bound	3		3		12	3	Deteriortion	Investigation	Cervical myelopathy	Cervical myelopathy		1	Yes
Y			58	M	K	3		Y	MSK	n	n	n	1	n	n	n	n	n	n	n	1	n	0	n	n	n	n	n	n	5		4	Pronounced myotomal weakness throughout his left leg, about 2/5… Walks with a left leg drag	3		3		15	8	Deterioration	Investigation	Peripheral neuropathy	Peripheral nerve pathology	Physio	1	Yes
Y			67	M	K	2	Yes	Y	GP	1	n	n	n	n	n	n	n	n	n	n	n	n	n	n	n	n	n	n	n	5		7		2	Pins and needles in the right hand	3		17	5.5	New pins and needles	Investigation		None		1.5	Yes
Y			83	M	K	3	Yes	N																																						No	n	1	n
N	Cervical stnenosis	Cervical spondylosis	50	F	N			N	GP																																					No	n	n	n
Y			62	M	N			Y	GP	1	1	n	n	n	n	n	n	n	n	n	n	n	n	n	n	n	n	n	n	4	Reduced grip	7		2	Numbness affecting his L little and ring fingers	3		16	5	Ongoing tingling in fingers	Investigation	C8 nerve root entrapment	Cervical radiculopathy		3	No	1	1	n
Y			65	M	K	2		Y	GP	1	1	n	n	n	n	n	n	n	n	n	n	n	n	n	n	n	n	n	n	4	Difficulties with fine finger activities	7		2	Tingling in both hands	3		16	10	Deterioration	Surgical intervention	Cervical myelopathy	Cervical myelopathy	Analgesia	2	Yes
N	C5/6 Dislocation	Cervical dislocation	23	F	N			N																																						No	0	1	n
n	Cervical spondylosis	Cervical spondylosis	89	M	K	0.6	Yes	Y	GP	1	n	n	n	n	n	n	n	1	n	n	n	n	n	n	n	n	n	n	Not enough information to make imJOA										6	Deterioration	Deterioration	Recurrent cervical disease	Recurrent cervical disease	None	3.75	Yes
Y			67	F	N			N																																						No	n	n	1
Y			56	M	N			N	GP																																					No	1	1	n
N	Spinal cord contusion	Spinal cord contusion	41	M	N			N																																						Yes
Y			75	M	N			Y	MSK	1	1	n	n	n	n	n	n	n	n	n	1	n	0	n	n	n	n	n	n	4	Gradual loss of grip in the left hand	7		2	Some seonsory changes in the right hand and both forearms	3		16	24	Deterioration	Management opinion		None	Physio	1	No	1	1	n
Y			69	M	N			N																																						No	1	1	1
Y			85	F	N			Y	GP	n	n	1	n	n	n	n	n	1	n	n	1	n	n	n	n	n	1	n	n	5		5	Struggling more with walking and off balance (usually uses a stick)	2	Felt that her legs did not belong to her	2	Anal tone reduced (NB: Self catheterises)	14	0.5	Walking issues	Investigation	Cord compression	Cervical myelopathy		0	No	n	n	1
Y			51	M	N			Y	GP	1	1	n	1	1	Both arms	1	1	1	n	n	0	n	0	n	0	n	1	0	n	4	Feels loss of power and dexerity in limbs	6	Legs still feel wobbly standing up	2	Pins and needles down both arms	3	No bowel no bladder sx	15	1.5	Neck pain	Investigation	Cervical cord compression	Cervical myelopathy			Yes
Y			67	M	N			N																																						No	1	1	n
N	Left arm weakness	Neurological symptoms	53	F	N			Y	GP	n	1	n	n	n	n	n	n	n	n	Horizontal diplopia episode	1	n	0	n	n	n	n	n	n	4	4/5 left arm weakness...Less power in her left arm for abduction, elbow flexion and hand grip	7		3		3		17	1	Weakness and horizontal diplopia	Investigation	Demyelination	Inflammation		2	No	n	1	n
N	Right arm numbness	Neurological symptoms	57	F	N			N																																						No	1	n	n
N	MS (Progressive)	Specific neurological disease	38	F	N			N																																						No	n	n	n
N			88	F	N			N																																						No	n	n	n
Y			45	F				N	GP																																					No	1	0	n
N			52	F	N			Y	MSK	1	n	n	n	1	R. arm	1	n	n	n	n	n	n	n	n	n	n	n	n	n	5		7		2	Right arm pain + paraesthesia	3		17	24			Nerve root compression	Cervical radiculopathy	Physio
N	Cervical radiculopathy	Cervical radiculopathy	47	M	K	1	Yes	N	GP																																					Yes
N	Sensory disorder	Neurological symptoms	42	F	N			Y	GP	1	0	1	0	n	n	n	n	n	n	n	n	n	n	n	n	n	n	n	n	5		7		2	Pins and needles in her limbs	3		17	16	Spread of pins and needles to head	Investigation		None	Analgesia, Physio	3	No	1	n	1
N	Paraesthesis	Neurological symptoms	36	F	N			N	GP																																					No	1	0	1
N	Cervical radiculopathy	Cervical radiculopathy	36	M	K	2		Y	GP	1	1	n	n	n	n	1	n	n	n	n	1	n	0	n	n	n	n	n	n	5		7		2	Numbness	3		17	1	Neck pain	Investigation	Cervical spondylosis	Cervical spondylosis	Osteopath	3	Yes
N	Cervical spondylosis	Cervical spondylosis	32	M	N			N																																						No	1	n	n
N			59	F	N			N																																						No	n	1	n
Y			49	F	K	2.5	Yes	Y	GP	1	1	n	n	n	n	1	n	n	n	n	n	n	n	n	n	n	n	n	n	5		7		2	She had pins and needles	3		17		Deterioration	Investigation	Cervical myelopathy	Cervical myelopathy		3	Yes
N	Chronic shoulder pain	Shoulder injury	64	M	N			N	GP																																					No	n	n	n
N	Axial subluxation	Cervical dislocation	73	F	N			Y	GP	n	n	1	n	n	n	n	0	1	n	n	0	n	0	n	n	n	n	0	n	5		7		2	Altered sensation to light touch	3	She has had normal sphincter function	17	18	Advised following abnormal routine MRI	Investigation	Peripheral neuropathy	Peripheral nerve pathology		2	Yes
N	Lumbar Stenosis	Lumbar stenosis	75	M	N			Y	MSK	0	n	0	1	1	Low back	n	n	n	n	n	n	n	n	n	n	n	n	n	n	5		6	Difficulty walking after about 100 yards	3		3		17	1	Deterioration	Investigation	Lumbar stenosis	Lumbar disease	Physio	1	No	n	n	n
N			0	M	N			N																																						No	n	n	n
N	Prolapsed cervical disc	Cervical spondylosis	70	F	N			Y	MSK	1	n	n	n	1	L arm	n	n	n	n	n	n	n	n	n	n	n	n	n	n	5		7		2	Paraesthesia digits 4 + 5	3		17	4	Arm pain	Investigation	C7/8 Radiculopathy	Cervical radiculopathy	Physio	3	Yes
N			44	F	N			Y	GP	n	n	n	n	n	n	n	n	n	n	n	n	n	n	n	n	n	n	n	n	5		7		3		3		18	84	Fibromyalgia	Patient request	Fibromyalgia	Fibromyalgia		2	No	n	n	n
N	MND	Specific neurological disease	74	M	N			Y	GP	n	1	n	0	n	n	1	n	1	1	n	1	n	1	n	1	n	n	n	n	4	His right hand has become weak… 4/5	6	His gait is more unsteady and he has fallen today	3		3		16	3	Deterioration	Investigation	CVA, Space-occupying lesion, cervical radiculopathy	Various	Physio	1	No	n	1	n
Y			69	M	N			Y	GP	n	n	n	n	n	n	n	n	1	n	n	n	n	n	n	n	n	1	n	n	5		6	Gait disturbance	3		3	Self-catheterises already due to strictures	17	16	Gait disturbance	Further investigation	MND	MND		1.5	No	n	n	n
N			86	M	N			N	IPT																																					No	n	n	n
N	Cervical radiculopathy	Cervical radiculopathy	61	F	N		Yes	Y	MSK	1	n	0	0	n	n	1	n	n	1	n	1		1	n	0	0	0	n	Romberg's -ve	4	Reduction of C6 myotome on the right and C7/T1 bilaterally	7	Normal strength in her lower limbs	2	Pins and needles in the arms and hands	3		16	6	Long-standing neck pain	Managing deterioration of symptoms		None		5	Yes
N	Inflammatory neuropathy	Specific neurological disease	48	M	N			Y	MSK	1	1	n	n	n	n	1	n	n	n	n	n	n	n	n	n	n	n	n	n	4	Problems typing. 6 month history of left hand weakness.	7		3		3		17	6	L hand weakness	Surgical intervention	C8/T1 compression	Cervical radiculopathy	MRI referral	2	Yes
Y			69	M				N																																						Yes
N	Neuropathic pain	Neuropathic pain	71	F	K		Yes	Y	GP	n	n	n	n	1	Right neck to hand	n	n	n	n	n	1	n	n	n	n	n	n	n	n	4	right arm limited abduction	7		3		3		17	3	Referral	2nd opinion		None	Analgesia	3	Yes
N	Diagnosis unknown'	Unknown	62	F	K	14	Yes	Y	MSK	1	n	n	n	n	n	1	n	n	n	n	n	n	n	n	n	n	n	n	n	5		7		2	Paraesthesia left posterior arm and fingers	3		17	7		Exclude recurrent/new C8/T1 impingement	Foraminal narrowing and impingement	Cervical radiculopathy			No
Y			70	F	N			Y	MSK	1	n	n	n	1	Right Arm	1	n	n	n	n	1	0	0	n	0	0	n	n	n	4	Weakness noted in the right EPL and anterossei muscles	7		2	Diminshed pinprick sensation throughout the right forearm and hand	3		16	24	R. medial arm pain and paresthesia	Investigation	Nerve root impingement	Cervical radiculopathy		2	Yes
N	Isolated cervical dystonia	Cervical dystonia	23	F	N			Y	GP	n	0	n	0	n	n	1	n	n	n	n	0	n	n	n	n	n	n	n	n	5	She is not complaining of any loss of muscle power	7	She is not complaining of any loss of muscle power	3		3		18	38	Neck pain	Investigation	Tics	Tics	Analgesia	10	No	n	n	n
Y			75	M	N			Y	GP phone ED to refer	n	1	n	1	n	n	n	n	1	1	n	n	n	n	n	n	n	n	n	n	3	Left sided arm and leg weakness… Had a previous stroke which left sided weakness was minor	5	Left sided arm and leg weakness, and he is finding difficult to stand up straight	3		3		14	0.5	Arm and leg weakness	Investigation	Stroke	CVA			No
Y			91	M	N			Y	GP	n	n	n	n	n	n	1	n	1	1	n	n	n	n	n	n	n	n	n	n	5		6	Patient unsteady standing	3		3		17	0		Recurrent falls		None		0	No	n	1	n
Y			51	M				N																																						No	n	n	n
N			68	F				Y	Hospital																																Sub-actee sever antecollis causing resp issues
Y			46	F	K	2		N																																						Yes
N	Degenerative changes'	Cervical spondylosis	45	F	N			Y	GP	1	0	n	n	n	n	n	n	n	n	n	0	0	n	n	n	n	n	n	n	4	She says at times she does drop things without clear reason	7		2	Pins and needles affecting both hands	3		16	12	Pins and needles	Opinion	None	None		0.5	No	1	n	n
N	Degenerative changes'	Cervical spondylosis	46	M	N			Y	MSK	1	n	n	n	1	R. arm	1	n	n	n	n	n	n	n	n	n	n	n	n	n	5		7		2	With associated numbness	3		17	1.5			Disc lesion, nerve root compression	Cervical spondylosis			No
N	Spondylosis of cervical joint	Cervical spondylosis	77	F	N			Y	MSK	n	n	n	1	n	n	n	n	1	n	n	n	n	n	n	n	n	n	n	n	5		6	Bilateral leg weakness and instability	3		3		17	5		Exclude cervical stenosis/myelopathy	Cervical myelopathy	Cervical myelopathy			No
N	Degenerative changes'	Cervical spondylosis	57	M	N			Y	MSK	n	1	n	n	n	n	n	n	n	n	n	n	1	n	n	n	n	n	n	n	4	weakness in his left hand	7		3		3		17	2	Physio checkup for other condition	Difficult to assess, deterioration	None	None	Physio, immunogloblin treatment	2	No	n	1	1
N	Diagnosis unknown'	Unknown	51	F	N			Y	GP	1	n	n	n	1	Left arm	1	n	n	n	n	n	n	n	n	n	n	n	n	n	5		7		2	Neuropathic pain down left arm	3		17	0.5	Sudden-onset neck pain	Requested CT	None	None	Analgesia and physiotherapy		No
Y			55	F	N			N	GP																																					No	1	n	0
N	Critical illness myoneuropathy	Specific neurological disease	78	M	N			N	IPT																																					No	n	n	n
N	History of cervical spine trauma	Cervical fracture	36	M	N			N	GP																																					No	n	1	n
N	Chronic neck pain	Cervical neck pain	55	M	N			N	GP																																					Yes
N	Cervical stenosis	Cervical spondylosis	55	F	N			N	GP																																					No	1	n	1
N	Radiation-induced brachial plexopathy	Brachial neuritis	59	F	N			N	GP																																					No	1	1	0
N	Cervical stenosis	Cervical spondylosis	45	F	N			N	GP																																					Yes
N	CIDP	Specific neurological disease	62	M	N			N																																						No	1	1	n
N			59	F	N			N	GP																																					No	n	n	n
Y			76	F	N			N																																						No	0	1	0
N	Chronic neck pain	Cervical neck pain	64	F	N			Y	MSK	n	n	n	n	1	L arm	1	n	n	n	n	n	n	n	n	n	n	n	n	n	5		7		3		3		18	240	Pain	Determine cause of neck pain	None	None		6	No	0	0	0
N	Cervical radiculopathy	Cervical radiculopathy	65	F	N			N	GP																																					Yes
N	Discitis		56	M	N			N	IPT																																				1	No	n	n	n
N			34	F	N			Y	MSK	1	n	n	n	n		n	n	n	n	n	n	n	n	n	n	n	n	n	Tingling in face	5		7		2	Tingling in arms	3		17	12	Unclear	Rule out cervical pathology	Whiplash				No
N	Chronic neck pain, parasthesia in right hand	Cervical neck pain	47	F	N			N	GP																																					No	1	n	n
N	MS (relapsing-remitting): Lhermitte's symptom	Specific neurological disease	48	F	N			N	Patient request																																					No	n	n	n
N	Neck pain	Cervical neck pain	51	M	N			N	MSK																																					Yes
Y			47	M	K	3	Yes	N	GP																																					Yes
N	Cervical kyphosis, lumbar stenosis, spondylolisthesis	Cervical kyphosis	79	F	N			N	GP																																					Yes
Y	0		51	M	K	2		N	GP																																					No	1	0	1
Y	0		70	F	K	0.5	Yes	N	GP																																					Yes
Y	0		49	M	K	1		Y	GP	1	n	1	n	n	n	1	n	n	n	n	n	n	1	n	n	n	n	n	n	5		7		2	Paraesthsia in hands… numbness in legs	3		17		Deterioriation	Deterioration	Cervical Myelopathy	Cervical myelopathy		1	Yes
																																						16.4571
																																						35
																																						0
																																						0
																																						0
																																						0
																																						0
																																						0
																																						0
																																						0
																																						0
																																						0
																																						0
																																						0
																																						0
																																						0
																																						0
																																						0
																																						0
																																						0
																																						0
																																						0
																																						0
																																						0
																																						0
																																						0
																																						0
																																						0
																																						0
																																						0
																																						0
																																						0
																																						0
																																						0
																																						0
																																						0
																																						0
																																						0
																																						0
																																						0
																																						0
																																						0
																																						0
																																						0
																																						0
																																						0
																																						0
																																						0
																																						0
																																						0
																																						0
																																						0
																																						0
																																						0
																																						0
																																						0
																																						0
																																						0
																																						0
																																						0
																																						0
																																						0
																																						0
																																						0
																																						0
																																						0
																																						0
																																						0
																																						0
																																						0
																																						0
																																						0
																																						0
																																						0
																																						0
																																						0
																																						0
																																						0
																																						0
																																						0
																																						0
																																						0
																																						0
																																						0
																																						0
																																						0
																																						0
																																						0
																																						0
																																						0
																																						0
																																						0
																																						0
																																						0
																																						0
																																						0
																																						0
																																						0
																																						0
																																						0
																																						0
																																						0
																																						0
																																						0
																																						0
																																						0
																																						0
																																						0
																																						0
																																						0
																																						0
																																						0
																																						0
																																						0
																																						0
																																						0
																																						0
																																						0
																																						0
																																						0
																																						0
																																						0
																																						0
																																						0
																																						0
																																						0
																																						0
																																						0
																																						0
																																						0
																																						0
																																						0
																																						0
																																						0
																																						0
																																						0
																																						0
																																						0
																																						0
																																						0
																																						0
																																						0
																																						0
																																						0
																																						0
																																						0
																																						0
																																						0
																																						0
																																						0
																																						0
																																						0
																																						0
[truncated: 78 more columns]
